# Supplementary material for: A Meta-Analysis of the Global Stillbirth Rates during the COVID-19 Pandemic
Source: J Clin Med. 2023 Nov 21;12(23):7219. doi: 10.3390/jcm12237219 (PMC10707675; doi:10.3390/jcm12237219)
Supplement: Supplementary file 1 [file jcm-12-07219-s001.zip]

Archive with 1 entries (1 files):
- jcm-2670003-supplementary.pdf
